# Supplementary material for: Maternal Stress, Early Life Factors and Infant Salivary Cortisol Levels
Source: Children (Basel). 2022 Apr 27;9(5):623. doi: 10.3390/children9050623 (PMC9139396; doi:10.3390/children9050623)
Supplement: Supplementary file 1 [file children-09-00623-s001.zip]

Archive with 1 entries (1 files):
- children-1638626-supplementary.pdf
